# Supplementary material for: Lipidomic Analysis Reveals Specific Differences between Fibroblast and Keratinocyte Ceramide Profile of Patients with Psoriasis Vulgaris
Source: Molecules. 2020 Jan 31;25(3):630. doi: 10.3390/molecules25030630 (PMC7037443; doi:10.3390/molecules25030630)
Supplement: Supplementary file 1 [file molecules-25-00630-s001.zip]

Archive with 3 entries (3 files):
- Table S3 rev.csv
- molecules-700047-SM - revised.docx
- Table S2 rev.csv
