# Supplementary material for: Lipidomic Analysis Reveals Specific Differences between Fibroblast and Keratinocyte Ceramide Profile of Patients with Psoriasis Vulgaris
Source: Molecules. 2020 Jan 31;25(3):630. doi: 10.3390/molecules25030630 (PMC7037443; doi:10.3390/molecules25030630)
Supplement: Supplementary file 1 [file molecules-25-00630-s001.zip › Table S3 rev.csv]

Name	202	203	204	205	206	208	302	303	304	305	306	308
Label	Control	Control	Control	Control	Control	Control	PS	PS	PS	PS	PS	PS
Cer(d18:0/15:0)	0.37595385	0.259995023	0.706466076	0.325106302	0.428799498	0.528141835	0.420682236	0.185098752	0.32048477	0.556905514	0.057214662	0.462473294
Cer(d18:0/17:0)	0.43356249	0.421013119	0.386750952	0.343924636	0.234743917	0.370511437	0.27230912	0.216137009	0.147074496	0.166630428	0.03251508	0.212234817
Cer(d18:0/13:0)	0.092510472	0.081610453	0.233106333	0.156531681	0.115884721	0.12029408	0.397843782	0.181663584	0.111949476	0.302362396	0.046073684	0.19723872
Cer(d18:0/26:0)	12.36373295	13.18535178	16.2291778	19.25151378	14.88189573	18.1915463	13.57926157	14.01404708	17.13239566	20.48774411	18.04363099	17.18530612
Cer(d18:0/16:0)	3.190217141	1.675293672	1.829857044	2.175009469	2.173390152	2.242264599	1.673777112	1.127437711	1.570274011	1.653546875	1.430151939	1.109998471
Cer(d18:0/14:0)	0.283087529	0.678209904	0.886410057	0.305179946	0.398876172	0.284308986	0.981972427	0.485053651	0.311412584	1.310969028	0.236453889	0.606142811
Cer(d18:0/18:1)	0.904552326	0.504040047	0.728746385	0.103792421	0.732920523	1.037109345	0.600974701	0.874887556	0.407330925	0.367325546	0.187125899	0.792841154
Cer(d20:0/26:0)	0.002882947	0.003390955	0.028452965	0.004132001	0.012803566	0.006609263	0.007251876	0.019055562	0.029414829	0.009052536	0.01529959	0.057253908
Cer(d18:0/26:1)	0.014648192	0.003091466	0.078472927	0.056971122	0.035312078	0.019234686	0.089531649	0.010842041	0.007527189	0.014650959	0.000770095	0.014651147
Cer(d18:1/16:0)	13.55298751	14.53794489	12.21689782	11.03585513	12.27092983	13.67821243	12.34672595	14.41134443	12.63188546	12.52359732	12.31939714	11.01313864
Cer(d18:1/25:0)	1.133114295	0.905760919	2.095859688	1.519439747	1.272111447	1.018003109	3.202695049	1.445233149	1.216404383	2.689159098	0.422642139	1.755323792
Cer(d18:2/18:1)	0.317594135	0.263178124	2.597832029	0.519304593	1.29146659	1.221241698	0.909512528	0.509514008	0.286560542	1.777312352	0.100915201	0.504878063
Cer(d18:1/18:0)	0.562029402	0.439916335	1.925984563	0.800179412	0.957469416	2.110549661	1.431694722	0.970097705	0.407330925	1.484078565	0.1844976	0.717657941
Cer(d18:1/18:1)	0.711660553	0.68705103	0.38812477	0.48706881	0.690081862	0.394047527	1.341758362	0.711064299	0.847931011	1.847173506	0.820397479	1.493931312
Cer(d18:1/17:0)	0.379711399	0.251610238	0.517915005	0.56101946	0.754604799	0.492798461	0.975301246	0.897292544	0.306595653	0.50772083	0.045730413	0.540177019
Cer(d18:2/21:0)	0.185926198	0.20829705	0.279557881	0.265972393	0.138977293	0.329490817	0.330642698	0.262074436	0.169794881	0.246846772	0.446442189	0.299153924
Cer(d18:1/19:0)	0.107985019	0.034037532	0.178650618	0.083460697	0.088813019	0.062668543	0.091455905	0.114184104	0.02655779	0.065003153	0.037653678	0.046790969
Cer(d18:2/22:0)	0.23812815	0.203137874	1.129004899	0.371051598	0.561264966	0.753964496	0.659127201	0.462907984	0.196287616	0.454741338	0.053927567	0.345830276
Cer(d18:2/23:0)	0.117743101	0.120120895	0.489623403	0.197445466	0.24340768	0.692171857	0.413669331	0.2799325	0.184084875	0.412977889	0.025808759	0.324330819
Cer(d18:1/20:0)	0.143049237	0.101360854	0.298396216	0.129719527	0.148342441	0.317327331	0.262957428	0.248511877	0.079657885	0.253372564	0.043434873	0.140345627
Cer(d18:1/22:0)	0.325246053	0.187675957	0.715424371	0.225898743	0.355660667	0.709474478	0.354584468	1.346364517	0.320442719	0.447313378	0.103930007	0.564573539
Cer(d16:1/17:0)	0.040896382	0.012794512	0.108250753	0.096018771	0.06141925	0.076502946	0.113170007	0.020770905	0.005192149	0.050394607	0.027142824	0.008015227
Cer(d18:2/20:0)	0.07414891	0.059480252	0.369293422	0.139303027	0.209529488	0.427938297	0.260149308	0.149289698	0.076563304	0.356367064	0.028893025	0.118192334
Cer(d18:1/24:1)	0.818822977	0.564558789	0.214966969	0.980034909	0.121967834	0.616976072	0.151370739	0.057543006	0.058012956	0.25044491	0.238865261	0.089555782
Cer(d18:2/20:1)	0.052323706	0.026867031	0.333832453	0.168394012	0.189409664	0.085800579	0.138970319	0.071195603	0.152979083	0.161144527	0.087814754	0.236156929
Cer(d16:1/23:0)	0.440048287	0.359070644	0.447458653	0.107967775	0.253878832	0.138004756	0.275036372	0.18293956	0.144810036	0.157859321	0.118685763	0.169174166
Cer(d18:1/14:0)	0.03769985	0.015021308	0.100025544	0.018464632	0.056752435	0.088611323	0.081159847	0.023062051	0.049388377	0.040200355	0.024288882	0.076241845
Cer(t18:0/20:0)	0.317359565	0.228909032	0.33770118	0.354315458	0.275159995	0.241627641	0.279848493	0.178487838	0.363059241	0.244027928	0.287451676	0.27478853
Cer(t20:0/22:0)	0.013126192	0.027324433	0.020878516	0.013787284	0.016473349	0.018426387	0.062420131	0.034518909	0.060343341	0.047366227	0.086139203	0.03603599
Cer(t18:0/24:0)	0.042976921	0.064086711	0.043246176	0.035745049	0.03737427	0.064423915	0.027337873	0.035096681	0.033778938	0.031904541	0.03032475	0.043906692
Cer(t18:0/26:0)	0.015202569	0.040215057	0.016177	0.017489012	0.015225213	0.041270897	0.028179184	0.024837818	0.028472188	0.031553993	0.030502917	0.022977699
Cer(d18:0/18:0(2OH))	1.273392689	1.199756908	1.486677846	1.06155866	1.568972171	1.374552695	1.637364601	1.230940574	1.383228506	1.681810128	1.482763495	1.692357531
Cer(d18:0/24:0(2OH))	0.059283889	0.005213188	0.053060215	0.080659375	0.023876597	0.047826717	0.054091686	0.042490726	0.025344377	0.037171595	0.052434836	0.049331058
Cer(d18:0/22:0(2OH))	0.015047498	0.017199372	0.016680819	0.013010776	0.016506023	0.017736685	0.015546325	0.014807947	0.0159987	0.03611961	0.011742547	0.03114035
Cer(d18:0/16:0(2OH))	0.261971221	0.273288631	0.390491639	0.191853875	0.175717557	0.211944123	0.453881328	0.518214967	0.352024882	0.617605077	0.476944399	0.490548804
Cer(d18:0/20:0(2OH))	0.005286968	0.003642533	0.006077901	0.00633572	0.00408497	0.006718459	0.007771465	0.008342876	0.005107457	0.005185757	0.00772503	0.006048447
Cer(d20:0/26:0(2OH))	0.042389591	0.019691704	0.026375449	0.038635114	0.045735937	0.022818225	0.023876928	0.024460968	0.028600316	0.024711814	0.019440894	0.026204214
Cer(d16:2/22:1(2OH))	0.58325052	0.707527214	0.95950615	0.723295693	0.477001639	0.751044891	1.157491232	0.951342876	0.861094533	0.874408581	1.397916574	0.988567089
Cer(d16:1/24:0(2OH))	0.385158766	0.268790611	0.397037856	0.332544185	0.545373112	0.319916281	0.140252839	0.410339604	0.364621694	0.23700548	0.146797229	0.642410477
Cer(d18:2/20:0(2OH))	0.456569093	0.416571152	0.682072175	0.576629607	0.539080208	0.77763771	0.78434572	0.520847249	0.195852139	0.481269649	0.258835544	0.345063028
Cer(d16:2/18:0(2OH))	0.110972692	0.186025682	0.201619921	0.173268508	0.114394994	0.124622673	0.270747626	0.152025559	0.160597272	0.128287475	0.126671324	0.193545244
Cer(d16:2/20:1(2OH))	0.026866679	0.017443515	0.011391314	0.049441215	0.064631972	0.014440432	0.027402053	0.068411082	0.037137556	0.048508991	0.047956317	0.057330002
Cer(d16:2/22:0(2OH))	0.049752687	0.061107312	0.076078731	0.073653585	0.043165507	0.072614128	0.099535934	0.08549882	0.098442426	0.063328553	0.112897121	0.074781561
Cer(d16:2/20:0(2OH))	0.027900069	0.023978832	0.03958963	0.028110647	0.022462341	0.026294794	0.010737687	0.050303534	0.028412252	0.029176076	0.027564237	0.043860572
Cer(d16:1/22:0(2OH))	0.119974922	0.133736973	0.14750783	0.151011697	0.126954965	0.143820046	0.182686036	0.173677303	0.268862637	0.262375626	0.12369165	0.141504873
Cer(d16:2/24:0(2OH))	0.121434429	0.186668424	0.106676468	0.151985712	0.233004372	0.295819363	0.176820354	0.194368458	0.163388807	0.258768354	0.177807179	0.252226632
Cer(d18:1/16:0(2OH))	0.058717431	0.031125468	0.029699984	0.053598189	0.055035716	0.02911116	0.144233256	0.128933	0.101352107	0.148006721	0.138829199	0.156459314
Cer(t18:0/22:0(2OH))	0.232700297	0.197433293	0.274530289	0.268349142	0.197960678	0.188752683	0.246113157	0.239711686	0.169898482	0.125649726	0.195097565	0.171359666
Cer(t18:0/20:0(2OH))	0.153748409	0.149315956	0.154711658	0.155987167	0.138409091	0.170672087	0.115416656	0.123647565	0.202518308	0.110944307	0.147416697	0.148994052
Cer(t18:0/16:0(2OH))	0.370236543	0.576203378	0.271303092	0.495797218	0.513295937	0.339507545	0.461893958	0.517015207	0.267932363	0.598061097	0.273673388	0.20486186
Cer(t18:0/18:0(2OH))	0.558155596	0.688286514	0.593931377	0.536250659	0.496117091	0.434237683	0.446617559	0.694383278	0.651948372	0.671341819	0.419765207	0.490954864
1-O-myristoyl-Cer(d18:1/16:0)	0.004492045	0.002682299	0.00320771	0.006844165	0.003946965	0.007732982	0.158594366	0.120718736	0.199275424	0.121437477	0.019957162	0.143258703
1-O-stearoyl-Cer(d18:1/18:0)	0.01433666	0.010118614	0.011162869	0.014597206	0.01677546	0.027813776	0.090415575	0.068253391	0.073168269	0.105778045	0.106862733	0.105584957
