# Supplementary material for: Lipidomic Analysis Reveals Specific Differences between Fibroblast and Keratinocyte Ceramide Profile of Patients with Psoriasis Vulgaris
Source: Molecules. 2020 Jan 31;25(3):630. doi: 10.3390/molecules25030630 (PMC7037443; doi:10.3390/molecules25030630)
Supplement: Supplementary file 1 [file molecules-25-00630-s001.zip › Table S2 rev.csv]

Name	502	503	504	505	506	507	602	603	604	605	606	607
Label	Control	Control	Control	Control	Control	Control	PS	PS	PS	PS	PS	PS
Cer(d18:0/17:0)	1.249246793	1.80207071	1.04535444	1.647756398	1.367456979	0.97782406	1.085694963	0.655777976	0.236691265	0.205390454	0.076381567	0.118404113
Cer(d18:0/15:0)	1.651928931	1.616909411	1.134315243	2.05454358	1.152482004	0.803485989	0.811742159	0.580333431	0.786094695	0.267590263	0.131776542	0.377893459
Cer(d18:0/13:0)	0.668852894	0.618002908	0.606163661	0.812806871	0.443580398	0.347437774	0.394936898	0.351429523	0.301242388	0.120644234	0.047463563	0.163190961
Cer(d18:0/14:0)	1.991081917	1.965539995	1.447505954	2.337959703	1.281317491	1.838601481	0.989327065	0.675941922	0.3318736	0.258620841	0.06347539	0.106077681
Cer(d18:0/16:0)	0.51132796	0.641511497	1.629722325	0.886846144	0.400568755	0.278650057	0.858764449	0.646256151	0.692497253	0.596455504	0.291443745	0.240917669
Cer(d18:0/26:0)	14.75206359	12.02398935	12.78067717	12.78023189	12.90305458	10.58296269	7.638532656	7.794521698	8.487299872	7.429360671	8.274376308	7.341648107
Cer(d18:0/18:1)	0.110434503	0.145432554	0.260977116	0.207933345	0.078272388	0.100422088	0.299515219	0.113443535	0.327160703	0.109408357	0.072455748	0.118604124
Cer(d18:0/24:0)	0.027735171	0.017925514	0.019181305	0.05835469	0.016895512	0.00961258	0.059978427	0.035214542	0.004105481	0.040263774	0.033667633	0.060627627
Cer(d18:1/16:0)	6.706480782	8.763527875	3.038578248	3.312035964	4.822911909	3.296736866	10.92135894	8.104726388	8.815094265	8.010166648	8.471355716	8.854693787
Cer(d18:1/25:0)	1.79299756	1.678944794	1.948698427	2.236476606	1.257476653	1.211880156	1.277625142	1.404301177	1.479854239	1.046046698	1.419649297	1.56683107
Cer(d18:2/18:1)	0.414460308	0.583364884	0.958364188	0.804656791	0.368046921	0.26964697	0.690101647	0.59453741	0.672290377	0.470492429	0.453115394	0.430041298
Cer(d18:2/22:0)	0.267713828	0.420368176	0.281125161	0.414378163	0.311259868	0.176664719	0.362527164	0.34382655	0.315823008	0.426750629	0.210067079	0.200524407
Cer(d18:1/18:1)	0.593764269	0.833428424	0.817684819	0.909457055	0.653566057	0.619972664	0.819218382	0.778984166	0.771323201	0.765361447	0.672859258	0.651477543
Cer(d18:2/21:0)	0.145042652	0.158140396	0.211371843	0.156059192	0.241550728	0.219407195	0.289548349	0.343068241	0.278542192	0.28844714	0.232086005	0.220366477
Cer(d18:2/23:0)	0.120716555	0.173836267	0.082648506	0.125080904	0.08663065	0.050551598	0.136938736	0.121562951	0.140576489	0.209675819	0.160494393	0.184498482
Cer(d18:1/17:0)	0.095263497	0.171901105	0.097557801	0.081613845	0.125572703	0.059603149	0.14003844	0.119881162	0.167226978	0.129893575	0.114851849	0.119840224
Cer(d18:1/24:1)	1.302990849	0.163017354	0.425928625	0.690560143	1.401638293	0.681435931	1.155342994	1.342184017	1.561569682	1.077099861	1.658701673	1.646800774
Cer(d18:1/18:0)	0.110434503	0.145432554	0.161422806	0.12404649	0.177392735	0.109764914	0.331162013	0.178106338	0.408132772	0.269863383	0.195495712	0.214734689
Cer(d18:1/22:0)	0.077365038	0.053783628	0.043321513	0.063506687	0.041098258	0.036142103	0.169584215	0.100923653	0.223884369	0.133690173	0.142290123	0.148657562
Cer(d18:2/20:1)	0.08569081	0.024097296	0.015631494	0.03590916	0.109202569	0.015538988	0.124203509	0.151762881	0.258921263	0.123972965	0.190394051	0.142144973
Cer(d16:1/17:0)	0.039165776	0.08093921	0.086394744	0.099756596	0.019988468	0.020708647	0.014096686	0.034007963	0.013208553	0.019408552	0.011499851	0.009383501
Cer(d18:2/20:0)	0.096290749	0.044285227	0.082362691	0.060192755	0.036984998	0.050007714	0.087414402	0.069862389	0.027726136	0.036397295	0.062745318	0.035538332
Cer(d18:1/20:0)	0.023163585	0.029832064	0.020929594	0.030362966	0.030305165	0.045523497	0.081946269	0.087422693	0.039558149	0.046591265	0.02470582	0.041280621
Cer(d18:1/19:0)	0.017412731	0.00892438	0.003685691	0.002910207	0.004062019	0.065870397	0.010961201	0.039555855	0.019304113	0.021707625	0.016024132	0.028456475
Cer(d16:1/23:0)	0.002204239	0.013572686	0.009885346	0.010665522	0.014114898	0.021247985	0.023205839	0.029102615	0.016169654	0.019903399	0.014244577	0.015458403
Cer(t18:0/20:0)	0.149012264	0.145069946	0.178961372	0.152215891	0.165576483	0.176181191	0.363012926	0.317106312	0.335864998	0.32672557	0.333878185	0.370569541
Cer(t18:0/16:0)	0.139513997	0.102829016	0.1015066	0.066225815	0.036846067	0.085907883	0.07222399	0.028246061	0.058139497	0.067134579	0.036060632	0.118293085
Cer(t18:0/24:0)	0.049790758	0.045191862	0.015064475	0.076806822	0.014936628	0.01071783	0.139864158	0.048683334	0.012482142	0.029124866	0.031651839	0.070548947
Cer(d18:0/18:0(2OH))	1.361292567	1.40591445	1.713925369	1.209888885	1.664499677	1.626840116	1.184562271	1.874680611	1.760963722	1.258777993	1.533140283	1.356403604
Cer(d18:0/20:0(2OH))	0.558372648	0.410810802	0.144583294	0.177414858	0.271135589	0.280398751	0.603736968	0.606969291	0.644042702	0.729165242	0.484154225	0.493674942
Cer(d18:0/16:0(2OH))	0.180269058	0.062821221	0.094806582	0.139969372	0.046824839	0.039460783	0.033563143	0.040504296	0.177372609	0.23852059	0.113070491	0.026429626
Cer(d18:0/24:0(2OH))	0.027735171	0.017925514	0.019181305	0.01835469	0.016895512	0.00961258	0.059978427	0.035214542	0.004105481	0.040263774	0.033667633	0.060627627
Cer(d16:2/22:1(2OH))	0.785118717	0.789186358	1.018620032	0.828133665	1.086652339	1.086431656	1.103586844	1.487537129	1.901368954	1.375694449	1.117733094	1.029360168
Cer(d18:1/20:0(2OH))	0.662683753	0.476066728	0.607099611	0.411523668	0.341892725	0.337313457	0.349462878	0.355321459	0.748873008	0.692943305	0.481156113	0.754744193
Cer(d16:1/24:0(2OH))	0.558427167	0.476788656	0.327529035	0.298808552	0.276205029	0.361040852	0.591673268	0.637106535	0.599160867	0.664049497	0.501167796	0.560999514
Cer(d18:2/20:0(2OH))	0.503951013	0.469553874	0.688493427	0.770633406	0.562072856	0.899403288	0.516093717	0.931766345	0.082572679	0.619287594	0.241838827	0.607171443
Cer(d16:2/20:0(2OH))	0.081476601	0.189138796	0.160070165	0.397510894	0.161327141	0.071394478	0.036800796	0.039677836	0.053568871	0.020463657	0.133859594	0.029032348
Cer(d18:1/16:0(2OH))	0.086319364	0.089103054	0.116147738	0.311225107	0.093169936	0.077538996	0.075268237	0.049037223	0.072887035	0.08141312	0.059088619	0.050429089
Cer(d16:2/20:1(2OH))	0.07721354	0.067867602	0.014948491	0.03390362	0.041797187	0.062951667	0.190711353	0.192150846	0.232600579	0.083120023	0.080790427	0.064283247
Cer(d16:2/22:0(2OH))	0.103593864	0.05656639	0.127163235	0.071305008	0.092595534	0.068245145	0.105637904	0.152660009	0.305144657	0.108380133	0.075605561	0.065373741
Cer(d16:1/18:1(2OH))	0.006472172	0.027596613	0.023848072	0.015216518	0.089295418	0.006153661	0.345894811	0.241230104	0.33660635	0.116744387	0.09135924	0.031629814
Cer(d16:2/24:0(2OH))	0.184917723	0.074275866	0.142962735	0.124708628	0.120185882	0.180686247	0.127085906	0.1306297	0.170994814	0.120151351	0.172785269	0.39515957
Cer(d16:2/18:1(2OH))	0.016738607	0.068890024	0.027677009	0.018726827	0.04343113	0.020085658	0.045300874	0.053236821	0.107196533	0.090153381	0.049802666	0.059952765
Cer(t18:0/22:0(2OH))	0.04279278	0.067810485	0.032361527	0.075125998	0.040280337	0.030000261	0.131170955	0.051007105	0.119890911	0.048488951	0.045780569	0.019982918
Cer(t18:0/16:0(2OH))	0.003611861	0.034628424	0.037250197	0.018332781	0.033633382	0.020571863	0.050970984	0.071921808	0.045209249	0.02569157	0.025137692	0.042733925
Cer(t20:0/26:0(2OH))	0.053067594	0.024986178	0.038802198	0.003883278	0.026323679	0.038844578	0.014810664	0.00688089	0.00479553	0.005742932	0.012754146	0.013629604
Cer(t18:0/18:0(2OH))	0.157255702	0.082218079	0.173334366	0.165649975	0.156526252	0.150288851	0.1829244	0.172649676	0.083485567	0.198415175	0.153543796	0.202213245
Cer(t18:0/20:0(2OH))	0.080160451	0.058145832	0.063820308	0.049457045	0.021928393	0.060930939	0.103950331	0.092354372	0.061602086	0.050494366	0.063519493	0.111988135
1-O-myristoyl-Cer(d18:1/16:0)	0.156920358	0.133230985	0.126748282	0.092519097	0.070413194	0.05030588	0.183646564	0.247513817	0.184366962	0.153583277	0.170552159	0.190565978
1-O-stearoyl-Cer(d18:1/18:0)	0.036916312	0.018034224	0.024386106	0.106424722	0.080147081	0.093839759	0.114552344	0.099371405	0.046532383	0.084024927	0.075444895	0.055242079
